# Supplementary material for: New Protic Ionic Liquids as Potential Additives to Lubricate Si-Based MEMS/NEMS
Source: Molecules. 2023 Mar 16;28(6):2678. doi: 10.3390/molecules28062678 (PMC10057895; doi:10.3390/molecules28062678)
Supplement: Supplementary file 1 [file molecules-28-02678-s001.zip]

Archive with 1 entries (1 files):
- molecules-2279374-supplementary.pdf
